# Supplementary material for: Identification of a Novel Pyrrole Alkaloid from the Edible Mushroom Basidiomycetes-X (Echigoshirayukidake)
Source: Molecules. 2020 Oct 22;25(21):4879. doi: 10.3390/molecules25214879 (PMC7672639; doi:10.3390/molecules25214879)
Supplement: Supplementary file 1 [file molecules-25-04879-s001.zip]

Archive with 11 entries (8 files):
- NMR_data_r/
- NMR_data_r/.DS_Store
- __MACOSX/
- __MACOSX/NMR_data_r/
- __MACOSX/NMR_data_r/._.DS_Store
- NMR_data_r/Compound_I_NMR.pdf
- __MACOSX/NMR_data_r/._Compound_I_NMR.pdf
- NMR_data_r/Compound_II_NMR.pdf
- __MACOSX/NMR_data_r/._Compound_II_NMR.pdf
- NMR_data_r/Compound_III_NMR.pdf
- __MACOSX/NMR_data_r/._Compound_III_NMR.pdf
